# Supplementary material for: Synthesis, DFT Molecular Geometry and Anticancer Activity of Symmetrical 2,2′-(2-Oxo-1H-benzo[d]imidazole-1,3(2H)-diyl) Diacetate and Its Arylideneacetohydrazide Derivatives
Source: Materials (Basel). 2022 Mar 30;15(7):2544. doi: 10.3390/ma15072544 (PMC8999490; doi:10.3390/ma15072544)
Supplement: Supplementary file 1 [file materials-15-02544-s001.zip]

Archive with 1 entries (1 files):
- materials-1578956-supplementary.pdf
